# Supplementary material for: A systematic review on wearable-enabled remote health monitoring
Source: Digit Health. 2026 Feb 27;12:20552076261428387. doi: 10.1177/20552076261428387 (PMC12954012; doi:10.1177/20552076261428387)
Supplement: sj-xlsx-2-dhj-10.1177_20552076261428387 - Supplemental material for A systematic review on wearable-enabled remote health monitoring [file sj-xlsx-2-dhj-10.1177_20552076261428387.xlsx]

## Sheet: Folha1
Paper ID	Rayyan Tag	Reviewer	Title	DOI	Reference (first author, year)	App name or study name	Country	Population Sizes	Duration of Study Intervention	Study Design	Intervention’s characteristics	Comparator/control group	Main Findings	Oriented (patient/health professional)	Categorization (Monitoring / Prevention / Rehabilitation / Diagnosis/ Transitional Care)	Wearables	Data Collected from Wearables	Data Derived from Wearables	Data Visualization	Feedback system	Machine Learning
1	-	-	Development and Clinical Evaluation of a Web-Based Upper Limb Home Rehabilitation System Using a Smartwatch and Machine Learning Model for Chronic Stroke Survivors: Prospective Comparative Study	https://www.doi.org/10.2196/17216	Chae et al., 2020	NA	South Korea	N = 23 (17 intervention; 6 control); N final = 23 (17 intervention; 6 control) Mean age = 58.3 (intervention) and 64.5 (control) Gender information not specified Setting: Home	12 weeks	Prospective comparative study	Patients did bilateral arm training, monitored by a smartwatch. Progress was assessed at 0, 6, 12 weeks, and 6 weeks post-intervention using various physiological tests.	Only received instructions on how to do the exercises at the start of study, and got a printed handout to remind them how to do them	A home care system integrating a commercial smartwatch and machine learning model effectively facilitated home training and significantly improved patients' functional scores, including the WMFT and shoulder ROM for flexion and internal rotation in individuals with chronic stroke.	Patient; Health Professional	Rehabilitation	Type: Smartwatch Development: Previously avaliable, LG)	IMU data (acceleration, orientation, angular velocity)	Rehabilitation exercise type and frequency	Mobile app for patients to check their exercise data. Web app for physiotherapists to access patient data.	Feedback system where therapists provided weekly guidance and encouragement to participants in both groups by calls. In the HBR group, therapists enabling personalized feedback and motivation based on individual performance.	CNN models used to detect home exercises done by patient. Study used its own dataset: each participant was asked to repeat the exercises 15 times wearing the smartwatch. One model per individual patient, and one model trained with all patients' data.
2	-	-	Usability and utility of a remote monitoring system to support physiotherapy for people with Parkinson's disease	https://www.doi.org/10.3389/fneur.2023.1251395	van den Bergh et al., 2023	Vital@Home	Netherlands	1st study (Pilot 1) N = 21; N final = 21 Mean age: 65.5 29.0% female Setting: home 2nd study (Pilot 2) N = 25; N final = 25 Mean age: 68.7 32% female Setting: home	6 weeks (each pilot)	Feasibility study with observational elements (both studies)	Patients used the Vital@Home system, including a wearable necklace sensor and custom Android app to passively record physical activity and falls. Data was discussed with physiotherapist during 3 treatment sessions.	NA	Remote monitoring technology demonstrated positive reception among physiotherapists and Parkinson's patients, highlighting the importance of personalization. Participants found the system usable and useful for physiotherapy, supporting its integration into clinical practice.	Patient; Health Professional	Monitoring	Type: Necklace sensor Development : Previously avaliable (Philips lifeline GoSafe)	IMU data (acceleration, orientation, angular velocity); Atmospheric pressure	Physical activity; Fall incidents	Android smartphone app for Parkinson patients. Android tablet app for physiotherapists.	The smartphone app provides feedback on users' progress towards their daily and weekly activity goals. The tablet app displays the client's information during a treatment session.	NA
3	-	-	Remote monitoring of COVID-19 positive high-risk patients in domestic isolation: A feasibility study	https://www.doi.org/10.1371/journal.pone.0257095	Wurzer et al., 2021	Telecovid	Germany	N = 153; N final = 153 Mean age = Not specified 50.3% female Setting: home	1-2 weeks	Feasibility study	Patients wore an in-ear device during isolation, monitored 24/7 with daily calls. Risk was assessed, and actions taken if needed. Monitoring ended with isolation or hospitalization, followed by a questionnaire on illness perception and study participation.	NA	Patients reported high usability of the monitoring devices, with 90% indicating they would have delayed hospitalization further without the intervention. Most participants felt safer at home with vital signs monitored and preferred earlier discharge facilitated by wireless patch sensors.	Health Professional	Monitoring	Type: In-ear PPG sensor Development: Previously avaliable (cosinuss °One)	PPG; Temperature	Oxygen saturation (SpO2); Heart rate; Respiratory rate	Web interface to authorized personel to access the patient data	Communication with the patient in case of patient's health deterioration	NA
4	-	-	Wireless Remote Home Monitoring of Vital Signs in Patients Discharged Early After Esophagectomy: Observational Feasibility Study	https://www.doi.org/10.2196/21705	Breteler et al., 2020	NA	Netherlands	N = 29; N final = 20 Mean age = 70.0 20.0% female Setting = Home	1 week	Observational feasibility study	Patients were monitored with a wearable patch sensor (VitalPatch, VitalConnect Inc) for vital signs during the first 7 days post-esophagectomy at home.	NA	Remote vital sign monitoring after esophagectomy is feasible and well-received. Patients reported comfort and satisfaction despite 25% data loss. It supported clinical judgments but did not alter decisions. Heart rate decreased, and step count increased in the first week, indicating recovery.	Patient; Health Professional	Transitional Care	Type: Patch sensor Connection: Wireless Development: Previously avaliable (VitalPatch)	Temperature	Heart rate; Respiratory rate; Step count	Vital sign trends were visualized in 24-hour and 7-day graphs, highlighting nighttime and hospital discharge. The surgical team reviewed them via a secure app.	NA (Not specified whether the surgical team provided feedback on the patients' health during the daily phone calls.)	NA
5	-	-	Continuous remote monitoring in post-bariatric surgery patients: development of an early warning protocol	https://www.doi.org/10.1016/j.soard.2022.06.018	van Ede et al., 2022	NA	Netherlands	N = 184; N final = 184 Mean age = 46.4 72.0% female Setting: Hospital and home	2 weeks	Cohort feasibility study	Patients were monitored using the Healthdot wearable device for up to 14 days post-surgery, tracking vital signs to test CREWS protocols.	NA	A CREWS protocol with heart rate and respiratory rate thresholds detected complications after bariatric surgery with 75% sensitivity. Remote monitoring using a wearable device was feasible with minimal alarms. Beta-blockers had no significant impact. Continuous monitoring supports early complication detection, but further protocol development and staff training are needed.	Health Professional	Transitional Care	Type: Adhesive (under lower left rib) Development: Previously avaliable (Philips "Healthdot")	IMU data (accelarometer measures)	Heart rate; Respiratory rate	Software dashboard located at the hospital.	Alerts are sent to hospital staff when a patient's vital signs exceed the predefined thresholds set by the CREWS protocol, based on an early warning scoring (EWS) system.	NA
6	-	-	A Home-Based Mobile Health Intervention to Replace Sedentary Time With Light Physical Activity in Older Cancer Survivors: Randomized Controlled Pilot Trial	https://www.doi.org/10.2196/18819	Blair et al., 2021	NA	USA	N = 54; N final = 54 Mean age = 70.0 55.0% female Setting: home	13 weeks	3-arm pilot Randomized Controlled Trial (RCT)	Patients were randomized into two intervention groups and a control group. Both interventions used a Jawbone sensor with a smartphone app and received 5 phone calls. Participants wore the sensor during waking hours and tracked activity daily. One group received only tech support, while the other received both tech support and health coaching.	One third of patients were in a waitlist control group, and did not receive the wearable and remote monitoring system	The mHealth intervention was feasible and well-accepted but did not reduce sedentary time. The health coaching group increased daily steps and moderate-intensity activity. No significant effects were found on quality of life or physical performance. Participants prioritized step goals over reducing sedentary time, indicating the need for better strategies.	Patient	Prevention	Sensor 1 Type: Bracelet sensor Development: Previously avaliable (Jawbone UP2) Sensor 2 Type: Adhesive sensor Development: Previously avaliable (activPAL monitor)	IMU data (acceleration, position changes); time of inactivity	Step count	The activPAL data was processed by researchers to generate summary graphs of participants' most and least active days, later shared by email to participants for review with their coach. The Jawbone UP2 displayed real-time activity metrics in its app, including steps, active time, and idle time, providing users with feedback and movement prompts.	The Jawbone UP2 app provided real-time activity tracking, step summaries, and idle alerts. Coaching calls reviewed baseline data, set goals, and offered support. Educational materials explained sedentary risks and suggested activity changes.	NA
7	-	-	A Digital Educational Intervention With Wearable Activity Trackers to Support Health Behaviors Among Childhood Cancer Survivors: Pilot Feasibility and Acceptability Study	https://www.doi.org/10.2196/38367	Ha et al., 2022	iBounce	Australia	N = 30; N final = 27 Mean age = 10.2 44.0% female Setting: Home	12 weeks	Pilot feasibility and acceptability study	The iBounce program uses the iEngage app with a tablet and activity trackers, featuring 10 self-guided modules on physical activity, muscle strength, and sedentary behavior. Participants were recommended to complete the modules once or twice per week and synchronize their activity tracker to the program when completing each module	NA	The iBounce program was feasible and well-received by childhood cancer survivors, despite technical issues with the activity trackers. Retention was high (70%), and satisfaction was moderate (75%), but adherence to the tracker was affected by synchronization problems. No significant changes in physical activity or quality of life were observed, although 27% of participants showed increased modera…	Patient	Rehabilitation	Type: Wrist band Connection: Wireless Development: Previously avaliable (Misfit Ray)	IMU data (acceleration)	Physical activity intensity and patterns; Daily sedentary behavior; Time spent in moderate-to-vigorous physical activity	Tablet app for childhood cancer survivors, integrating educational modules and wearable activity tracker synchronization for remote physical activity engagement.	NA	NA
8	-	-	Acceptability and Usability of a Wearable Device for Sleep Health Among English- and Spanish-Speaking Patients in a Safety Net Clinic: Qualitative Analysis	https://www.doi.org/10.2196/43067	Purnell et al., 2023	NA	USA	N = 21; N final = 21 Mean age = Not specified 42.8% female Setting = home	1 week	Qualitative study	Participants were instructed to wear the sleep device for at least 7 days, after which they were invited for a qualitative interview.	NA	The SomnoRing was perceived as easy to use, minimally disruptive to sleep, and preferable to other devices. While participants were interested in the app, they found the sleep data difficult to understand and desired more actionable insights.	Patient; Health Professional	Diagnosis	Type: Ring Development: Previously avaliable (SomnoRing)	IMU data (acceleration); Actigraphy	Oxygen desaturation index; Heart rate variability; Surrogates for sleep versus wake time; Sleep stages	The mobile app visualizes sleep data, showing sleep stages, oxygen desaturation, and key metrics. Users shared reports via screenshots with clinical staff through email or text message.	Patients receive summarized sleep data via the app. Patients share data with clinicians for further feedback. Healthcare professionals use patient-shared data to guide recommendations and provide support, both technical and clinical.	NA
9	-	-	Evaluating a Remote Monitoring Program for Respiratory Diseases: Prospective Observational Study	https://www.doi.org/10.2196/51507	Althobiani et al., 2023	RADAR	United Kingdom	N = 60; N final = 55 Mean age = Not specified 42.0% female Setting: home	24 weeks	3-arm prospective observational cohort feasibility study	Participants used wearable equipment to passively monitor vital signs, and completed periodic questionnaires for further health data collection.	NA	Remote monitoring for respiratory diseases is feasible and well-accepted, with high adherence and retention rates, especially for passive data collection like wearables. Adherence was higher for low-burden tasks, and protocol holidays improved retention. Most patients found the RADAR app and home spirometry acceptable. Challenges for missing data included personal circumstances and technical issu…	Patient; Health Professional	Transitional Care	Type: Smartwatch Connection: Wireless Development: Previously avaliable (Garmin)	Not specified	Heart rate; SpO2; Respiratory rate; Sleep tracking; Stress; Fatigue; Step count	Patients can monitor their health metrics through graphs and trends in the RADAR app, helping them identify changes in their health over time. Healthcare professionals view comprehensive data on the RADAR-base platform, with real-time charts and analysis.	Patients receive reminders via the RADAR app for tasks like completing questionnaires, performing spirometry tests, and using the pulse oximeter. Alerts also notify them of missing data or deviations from the protocol, ensuring adherence. For healthcare professionals, the system sends alerts regarding changes in patient data, such as abnormal readings or potential exacerbations, enabling timely i…	NA
10	-	-	Demonstrating the feasibility of digital health to support pediatric patients in South Africa	https://www.doi.org/10.1002/epi4.12527	Davies et al., 2021	NA	South Africa	N = 49; N final = 39 Mean age = 10.0 51.3% female Setting: home	24 weeks	Observational feasibility study	The intervention used mHealth technology for home monitoring of children with epilepsy. A wrist-worn device tracked activity, sleep, and heart rate, while caregivers reported seizures and other events via the Aparito app. The app included video seizure recording, questionnaires, and medication reminders. Data was periodically uploaded, and clinical updates were recorded.	NA	mHealth technology was feasible for monitoring pediatric epilepsy. Wearables and a mobile app captured seizures, activity, and sleep, proving more effective than paper diaries. Engagement was variable due to device loss, connectivity issues, and socioeconomic factors. Despite challenges, the system offered valuable insights for tailored treatment and better disease management.	Patient; Health Professional	Monitoring	Type: Wrist band Development: Previously avaliable (Hesvit S3)	Not specified	Step count; Heart rate; Sleep patterns	Caregivers can track seizures, medication adherence, and sleep/activity patterns through the app, while clinicians use a clinical dashboard to monitor patient data, including seizure frequency, medication, and sleep. The study suggests data is presented in a useful format but does not specify chart types or interface designs.	Alerts in the mHealth system include medication reminders, notifications for missing data, and alerts related to health events like sleep disturbances or activity levels for patients and caregivers. Healthcare professionals receive alerts for abnormal data, such as increased seizure frequency or medication inconsistencies.	NA
11	-	-	Usability of a continuous oxygen saturation device for home telemonitoring	https://www.doi.org/10.1177/20552076231194547	Bonometti et al., 2023	HTN (Health Telematic Network)	Italy	N = 29; N final = 29 Mean age=65.0 17.2% female Setting: home	4 weeks	Single-center pilot study	Nurses monitored oxygen saturation to track symptom changes, with specialists adjusting treatment as needed. Participants completed usability questionnaires afterward.	NA	Telemonitoring for oxygen saturation reduced hospital visits. 82% of recordings needed no action, while 18% triggered follow-up. Some patients managed therapy independently, but technical issues (18.2%) and caregiver support (50%) were common. Usability and satisfaction were high (92.28%, 88.25%). Improvements in connectivity and simplification were suggested.	Patient; Health Professional	Transitional Care	Type: Ring Development: Previously avaliable (O2Ring)	Not specified	SpO2; Heart rate	Patients view real-time data (SpO2 and heart rate) via the HTN app. The data is likely displayed in a simple format for easy monitoring. Healthcare professionals access data through a web platform, generating graphic reports to assess patient conditions and make clinical decisions.	Healthcare professionals receive alerts for significant changes, generating reports for intervention.	NA
12	-	-	Cloud-Integrated Smart Nanomembrane Wearables for Remote Wireless Continuous Health Monitoring of Postpartum Women	https://www.doi.org/10.1002/advs.202307609	Matthews et al., 2024	NA	USA	N = 20; N final = 20 Mean age = Not specified 100% female Setting: home	3-4 weeks	Not specified	Patients, categorized as high or low-risk, were instructed to wear the device for at least 10 minutes daily over 28 days.	NA	A wearable system for remote cardiovascular monitoring in postpartum women proved feasible. It recorded key metrics like heart rate, SpO2, and blood pressure, providing real-time data via a mobile app. Significant differences in health indicators were found between high-risk and low-risk groups, highlighting its potential for improving care in underserved populations.	Patient; Health Professional	Monitoring	Type: Patch sensor Connection: Wireless Development: Self developed	ECG; PPG; Temperature (skin); Blood Pressure	Heart rate; heart rate variability; SpO2; respiratory rate	Patients can view real-time metrics like heart rate, blood oxygen, and skin temperature, along with ECG and PPG waveforms on the app. Clinicians access the data remotely through the cloud, which stores and processes the information.	Healthcare professionals receive notifications through the cloud platform about elevated risk indicators or abnormalities in patient data.	Residual CNN to predict blood pressure (SBP and DBP)
13	-	-	Effects of a patient-centered digital health intervention in patients referred to cardiac rehabilitation: the Smart HEART clinical trial	https://www.doi.org/10.1186/s12872-023-03471-w	Harzand et al., 2023	Smart HEART	USA	N = 258; N final = 258 Mean age = 60.0 7.00% female Setting: home	12 weeks	Pragmatic open-label study	The DHI included 3 months of remote cardiac rehabilitation with a home exercise program, coaching, a smartphone app, and an activity tracker. Participants were continuously monitored remotely and received weekly coaching on risk reduction and healthy habits.	NA	ignificant improvements were seen in 6MWT (mean difference [MD] -29 m; 95% CI, 10 to 49; P < 0.01) and low-density lipoprotein cholesterol (MD -11 mg/dL; 95% CI, -17 to -5; P < 0.01), and the absolute proportion of patients who reported smoking decreased (10% vs 15%; MD, -5%; 95% CI, -8% to -2%; P < 0.01) among DHI participants with available data. No adverse events were reported.	Patient; Health Professional	Rehabilitation	Type: Smart watch / Wrist band Development: Previously available (Fitbit, or similar)	Not specified	Heart rate; step count	In the Smart HEART DHI, coaches track patient data through a dashboard, including steps, blood pressure, heart rate, weight, and medication adherence. Patients use the Movn app to log their data and stay engaged in their rehabilitation.	Health coaches monitor patient data, provide feedback, and adjust exercise plans as needed. Coaches also check in weekly and refer patients to other services if necessary.	NA
14	-	-	The Effects of an Individualized Smartphone-Based Exercise Program on Self-defined Motor Tasks in Parkinson Disease: Pilot Interventional Study	https://www.doi.org/10.2196/38994	Gaßner et al., 2022	NA	Germany	N = 15; N final = 15 Mean age = 66.0 33.3% female Setting: home	4 weeks	Pilot interventional study	Patients received daily short personalized home exercise programs via a smartphone app, supervised remotely by therapists. Intervention effects were evaluated using questionnaires and a 2-minute walk test.	NA	SUS average score = 72.2 (SD 6.5) = good usability of the smartphone app. Patient-defined motor tasks of daily living significantly improved by 40% on average in 87% (13/15) of the patients. No significant impact on the quality of life as assessed by the Parkinson Disease Questionnaire (but the subsections regarding mobility and social support improved by 14% from 25 to 21 and 19% from 15 to 13, …	Patient	Rehabilitation	Type: 2 shoe-attached sensors (1 each foot) Development: Previously avaliable (SHIMMER2)	IMU data (acceleration, orientation, angular velocity)	Gait parameters (stride length, gait velocity)	The data visualization is displayed in the app used by the patients, where they can track their progress in patient-defined motor tasks. The main visualization is in the form of radar plots. Healthcare professionals can access these visualizations through the platform.	At the midpoint of the study, the exercise program was re-evaluated and adjusted based on the patient’s progress. Patients could also directly contact their therapists for personalized advice.	Machine learning used to calculate spatiotemporal gait parameters such as stride length and gait velocity
15	-	-	Trials and Tribulations: mHealth Clinical Trials in the COVID-19 Pandemic	https://www.doi.org/10.1055/s-0041-1726487	Indraratna et al., 2021	TeleClinical Care (apps developed: TCC-Cardiac, TCC-COVID, TCC-HF)	Australia	N = 164 (81 intervention, 83 control); N final = 164 (81 intervention, 83 control) Mean age = 62.0 (both groups) 20.0% female (intervention); 22.0% female (control) Setting: home	24 weeks	Randomized Controlled Trial (RCT)	Patients in the intervention arm received the TCC-Cardiac app alongside standard care, while the control arm received only standard care. Abnormal values triggered email alerts to clinicians, who escalated them to the appropriate health professionals.	Only received standard care	Only 5 of 49 (10%) of patients in the intervention arm were readmitted compared to 12 of 53 (23%) in the control arm. 28 of 29 (97%) of all clinically significant alerts received by the monitoring team were managed successfully in the outpatient setting, avoiding hospitalisation. Patients found the user experience largely positive	Patient; Health Professional	Monitoring	Type: Wrist band Development: Previously avaliable (Xiaomi Mi Band II)	Not specified	SpO2; Heart rate; Activity data	The mHealth apps transmit patient data to the KIOLA web-based platform, where healthcare professionals can visualize and monitor health metrics. Data, including blood pressure, weight, oxygen saturation, pulse rate, and symptom responses, is displayed in charts and graphs, allowing clinicians to track trends over time. Patients also have access to visualizations within the app, such as graphs for…	Healthcare professionals receive real-time alerts via email for abnormal readings, customizable thresholds for patient-specific care, and remote data monitoring to enable timely intervention.	NA
16	-	-	Usability of a wearable device for home-based upper limb telerehabilitation in persons with stroke: A mixed-methods study	https://www.doi.org/10.1177/20552076231153737	Toh et al., 2023	NA	Hong Kong	N = 11; N final = 11 Mean age = 56.5 64% female Setting: Home	2 weeks	Mixed-methods exploratory design	Participants were trained to use the watch with a telerehabilitation app. They followed a personalized exercise schedule, wearing the watch for 3 hours daily and exercising at least 3 days a week.	NA	The wearable wristwatch for home-based stroke telerehabilitation was highly usable (SUS 84.3/100) and well-accepted. Therapy compliance was 91%, and users reported increased motivation and physical improvements. Some issues, like battery life and strap design, were noted. Participants wanted more flexibility, interim reviews, and varied exercises. Despite this, all users were willing to continue,…	Patient; Health Professional	Rehabilitation	Type: Wristwatch Development: not specified	IMU data (acceleration, angular velocity)	Range of motion (ROM) angles (shoulder, elbow, hand); Number of completed exercise sessions	Patients access data through a mobile application, where a visual indicator displays real-time arm movement, along with instructional videos of prescribed exercises. Therapists use a web-based portal to remotely access securely stored data, including movement angles and completed exercise sessions.	For patients, the system provides real-time visual feedback on the app, showing the range of motion during exercises, and reminders through the wristwatch. The app also includes exercise videos for guidance. For healthcare professionals, the system allows remote monitoring through a web portal. Therapists can review patient data, adjust exercise parameters, and provide personalized treatment base…	NA
17	-	-	BeatWalk: Personalized Music-Based Gait Rehabilitation in Parkinson's Disease	https://www.doi.org/10.3389/fpsyg.2021.655121	Cochen De Cock et al., 2021	BeatWalk	France	N = 45; N final = 39 Mean age = 65.0 35.9% females Setting: home	4 weeks	Prospective, open-label design	A program for gait rehabilitation was delivered through the BeatWalk app, paired with ankle sensors. The app adjusted the tempo of the music to match the patient’s walking rhythm, with patients choosing from six music genres. They were asked to walk 30 minutes a day, five days a week, for four weeks. The app provided feedback on their performance after each session.	NA	The BeatWalk app improved gait and physical activity in people with Parkinson's Disease. Patients used it for 78.8% of the prescribed time and reported enjoying it. The app was safe, with no increase in falls, and it helped improve gait parameters like distance, cadence, and stride length. It also reduced fear of falling and improved quality of life. The application was considered “easy to use” b…	Patient; Health Professional	Rehabilitation	Type: 2 ankle-worn sensors (1 each ankle) Development: Previously available (MobilityLab sensors from APDM Inc)	IMU data (acceleration, angular velocity)	Footfalls; Step phase; Gait cadence	The BeatWalk app visualizes data for patients by showing real-time progress during sessions and providing post-session feedback on gait speed and distance traveled. It compares current performance with previous sessions to track progress. The app uses simple charts and visuals, making it easy to understand and motivating for patients.	During sessions, the app shows session progress and gives encouraging messages. Afterward, it displays gait speed, distance traveled, and compares performance to previous sessions. The app also adjusts the music tempo to match the patient’s gait, promoting improved performance, there is also feedback with color-coded responses.	NA
18	-	-	Wearable Motion Sensor Device to Facilitate Rehabilitation in Patients With Shoulder Adhesive Capsulitis: Pilot Study to Assess Feasibility	https://www.doi.org/10.2196/17032	Chen et al., 2020	NA	Taiwan	N = 15 (8 intervention; 7 control); N final = 14 (7 intervention; 7 control) Mean age = 53.0 35.7% female Setting: home	12 weeks	Pilot prospective control trial	Patients used a motion sensor with mobile apps for tracking shoulder mobility during daily home exercise programs, monitoring progress during 3 months of rehabilitation.	The comparator group consisted of 7 patients with adhesive capsulitis who performed daily shoulder exercises at home with monthly reviews from an orthopedic surgeon.	Patients in the motion sensor-assisted rehabilitation group showed significant improvements in shoulder range of motion, pain, and function, surpassing the home-based exercise group. The motion sensor device reliably measured shoulder range of motion and resulted in higher exercise adherence (86% vs. 35.7%). This telerehabilitation model effectively increased adherence and promoted faster functio…	Patient; Health Professional	Rehabilitation	Type: 3-bands kit (wrist, arm, sternum) Development: Previously available (COMPAL Electronics)	IMU data (acceleration, angular velocity)	Shoulder range of motion (ROM) angles	For patients, the mobile app displays shoulder range of motion (ROM) in all directions and shows progress through charts or graphs. It also tracks exercise completion rates and presents historical data for monitoring improvement. For healthcare professionals, the mobile app provides patient ROM measurements, exercise completion rates, and progress over time in easy-to-read charts.	Patients receive exercise reminders and daily tasks, while healthcare professionals can monitor patient progress, adjust exercises, and communicate directly with patients via text messages.	NA
19	-	-	Daily ambulatory remote monitoring system for drug escalation in chronic heart failure with reduced ejection fraction: pilot phase of DAVID-HF study	https://www.doi.org/10.1093/ehjdh/ztac024	Wong et al., 2022	Study: DAVID-HF (pilot phase) Patient App: BiovitalsHF Health professional App: BiovitalsHF platform	Hong Kong	N = 20; N final = 20 Mean age = 60.5 15.0% female Setting = home	13 weeks	Pilot single-center study with a single-arm, open-label approach	The aim was to optimize HF medication use with a daily titration algorithm. Patients wore a daytime monitor, used an ECG recorder, and tracked blood pressure, weight, and symptoms via a Bluetooth-connected app. Cardiologists reviewed the algorithm-generated recommendations and granted endorsement if they agreed.	NA	the proportion of patients receiving ≥50% MTD of ARNI increased from 15 to 40% (P = 0.077*) with % MTD from 20.6 ± 30.9 to 53.1 ± 39.5% (P = 0.006*). Likewise, the proportion of patients receiving ≥50% MTD of MRA increased from 25 to 65% (P = 0.011*) and the % MTD increased from 25.0 ± 19.9 to 46.2 ± 28.8% (P = 0.009*). The proportion of patients receiving ivabradine increased from 5 to 30% (P = …	Patient; Health Professional	Monitoring	Type: Arm band Development: Previously available (Biovotion Everion, Biofourmis)	Electrodermal activity (EDA); Skin temperature	Heart rate; Heart rate variability; Blood pulse wave; SpO2; Respiration rate; Step count	A web-based dashboard / mobile app for health professionals provides a visualization of the patients' health data. A patient mobile app allows the patients to monitor their own progress.	Patients were notified for any medication adjustment through both text messages in the smartphone application and phone calls from the health professionals	NA
20	-	-	Digital health interventions to promote healthy lifestyle in hemodialysis patients: an interventional pilot study	https://www.doi.org/10.1038/s41598-024-53259-x	Li et al., 2024	Health professional app: GSH AI health platform Patient app: WowGoHealth	Taiwan	N = 31; N final = 25 Mean age = 54.0 44.0% female Setting = home	24 weeks	Prospective study with a pretest-posttest trial design	Participants followed home exercises and wore devices, with data continuously uploaded to a health platform. A LINE group was created for support, and physical performance, HRQoL, and nutritional status were assessed at intervals.	NA	After interventions: daily step count increased 1658 steps; 10-time-repeated sit-to-stand test reduced by 4.4 s; sit-to-stand transfers in 60 s increased 12 repetitions; distance of six-minute walk test (6MWT) increased by 55.4 m. The mental health components and burden of kidney disease of the Kidney Disease Quality of Life survey, and subjective global assessment (SGA) scores improved.	Patient; Health professional	Prevention	Type: Wrist band Development: Previously avaliable (GSH405-B6, Golden Smart Home Technology Corporation)	Not specified	Step count; Distance; Calories consumed; Heart rate	The GSH AI health platform allowed the health professionals to access the patient data uploaded from the wearables. Patients could also manage their information and check their progress through the WowGoHealth app	After manually analysing meal pictures, researchers manually made suggestions about diet to the participants.	NA
21	-	-	Results of a postoperative telemedicine trial after cardiac surgery and incorporation into practice	https://www.doi.org/10.1016/j.xjon.2023.09.016	Downing et al., 2023	1st Study: Perfect Care 2nd Study: Tele Health Care	USA	1st Study (Perfect Care) N = 50; N final = 50 Mean age = 61.0 20.0% female Setting = home 2nd Study (Tele Health Care) N = 203; N final = 203 Mean age = 65.0 29.1% female Setting = home	4-5 weeks (each study)	1st Study Clinical Study 2nd Study Organic postoperative program	Perfect Care: Patients used wearables for vital monitoring via an app with alerts. Clinicians conducted telemedicine visits on days 3 and 10. Tele Health Care: Patients self-recorded results, reviewed on days 3 and 10, with interventions as needed.	NA	Programs like Perfect Care and Tele Health Care effectively reduced 30-day readmission rates (4% enrolled vs. 16-24% non-enrolled), indicating their value in enhancing patient care and hospital resource optimization.	Health Professional	Transitional Care	Perfect Care Type: Wrist band Development: Previously available Tele Health Care Type: Wrist band Development: Previously available	Not Specified	Perfect Care: Heart rate; Blood pressure Tele Health Care NA (all manual input)	Perfect Care: Clinicians have access to all vital parameters of the patient, and the alerts for abnormal vital signs Tele Health Care: NA	Perfect Care: Abnormal vital parameters reported automatically to a clinician, and those patients start being monitored closely by and advanced practice provider (APP) Tele Health Care: NA	NA
22	-	-	Feasibility of a wearable self-management application for patients with COPD at home: a pilot study	https://www.doi.org/10.1186/s12911-024-02461-y	Wu et al., 2024	NA	Canada	N = 34; N final = 28 Mean age = 69.6 50.0% female Setting = home	26-27 weeks	Prospective before-after cohort feasibility study	Participants received a Samsung Note 9 smartphone and a Galaxy Watch. The app tracked heart rate, oxygen saturation, and activity levels, and provided educational COPD resources and symptom tracking.	NA	The smartphone and smartwatch application did not show improved self-management in a group of people with COPD. The study lacked a control group, which was a major limitation, and more research is needed to determine its utility in a larger care program​.	Patient	Monitoring	Type: Smartwatch Connection: Wireless Development: Previously available (Samsung)	Not Specified	Heart rate; SpO2; Activity levels	Data was displayed on a user interface designed to engage participants and aid in self-management​	Educational resources and feedback on sensor data to aid in self-management​	NA
23	-	-	Biofeedback Treatment App for Pediatric Migraine: Development and Usability Study	https://www.doi.org/10.1111/head.13772	Stubberud et al., 2020​	The study involves a biofeedback treatment app developed for pediatric migraine​. (Headache)	Norway	N recruited = 10; N final = 5 Mean age = 15.0 30.0% female Setting = home	2 weeks	Prospective open-label usability study	Participants used a new martphone app that provided biofeedback based on muscle tension, heart rate, and skin temperature, to test usability on migraine mitigation. Three iterative rounds of usability testing, including a 2-week home testing period.	NA	High usability scores across three development phases and positive feedback highlighted the potential of the biofeedback app for clinical use, with continuous refinement based on user input.	Patient	Monitoring	Sensor 1 Type: Adhesive sensor Development: Previously avaliable (NeckSensor™) Sensor 2 Type: Wrist band Connection: Wireless Development: Previously avaliable (MIO Fuse™)	EMG; ECG	Muscle Tension; Heart rate	The app provided separate visualizations for each physiological parameter for the patients. Iterative improvements focused on interface and visualization enhancements​	The app offered individualized feedback based on the collected physiological data.	NA
24	-	-	An mHealth Lifestyle Intervention Service for Improving Blood Pressure using Machine Learning and IoMTs	http://dx.doi.org/10.1109/ICDH55609.2022.00030	Leitner et al., 2022	P3.AI service for improving blood pressure"	USA	N = 38 (19 intervention; 19 control); N final = 38 (19 intervention; 19 control) Mean age = 50.9 39.5% female Setting = home	26-27 weeks	Three-arm clinical trial	Data was collected remotely, with patients having been asked to wear the Samsung device as often as possible, including during sleep. P3.AI provided weekly personalized lifestyle recommendations to group 2 and a one-time recommendation to group 1.	The control group consisted of patients who were provided with devices and the mobile app for data collection​, but did not receive personalized lifestyle recommendations	Experimental Group 2 achieved substantial improvements in blood pressure regulation, with increases in patients achieving normal SBP and DBP of 31% and 23%, respectively, showcasing the program's success in managing hypertension.	Patient	Monitoring	Sensor 1 Type: Smartwatch Development: Previously available (Samsung Galaxy Watch)	IMU data (acceleration, orientation and angular velocity);	Heart rate; Lifestyle data (Step count; Sleep duration; Active minutes)	NA	Patients received personalized lifestyle recommendations weekly via text messages.​	Machine learning was used to generate personalized lifestyle recommendations based on a 30-day rolling window of patient data​
25	-	-	Building a Real-Time Remote Patient Monitoring Patient Safety Program for COVID-19 Patients	http://dx.doi.org/10.1097/JMQ.0000000000000046	Patel et al., 2022	Building a Real-Time Remote Patient Monitoring Patient Safety Program for COVID-19 Patients	USA	N = 80; N final = 80 Mean age = 52.0 48.0% female Setting = home	1-2 weeks	Descriptive study	Participants used the Masimo Radius PPG for 24/7 monitoring, with data sent to a virtual health center for review and escalation, over an 8-day period.	NA	RPM systems demonstrated their ability to manage COVID-19 patients post-discharge, supporting oxygen therapy adjustments and reducing readmission rates, which could alleviate hospital capacity constraints.	Health Professional	Transitional Care	Type: Wrist band Connection: Wireless Development: Previously available (Masimo Radius PPG)	PPG	Respiratory rate; Heart rate; SpO2	A HIPAA compliant cloud interface allowed health professionals to monitor patient vital signs transmitted in real-time from the smart phone app	NA	NA
26	-	-	Artificial Intelligence-Powered Digital Health Platform and Wearable Devices Improve Outcomes for Older Adults in Assisted Living Communities: Pilot Intervention Study	http://dx.doi.org/10.2196/19554	Wilmink et al., 2020	CarePredict System	USA	N = 472 (252 intervention; 220 control); N final = 472 (252 intervention; 220 control) Mean age = 87.3 66.2% female Setting = Assisted living communities	104-105 weeks	Pilot intervention retrospective study​	The CarePredict system uses wearables with RFID for keyless entry, tracking activities and health metrics, and providing alerts to staff for improved care.	3 communities where CarePredict was not applied served as the control group. Outcomes compared included: hospitalization rate, fall rate, length of stay, and staff response time.	The CarePredict system significantly reduced fall rates and hospitalizations, while improving staff response times.	Health Professional	Monitoring	Type: Wrist band Connection: Wireless Development: Self developed	IMU data (acceleration, orientation and angular velocity); indoor location	Wrist kinematics; Gestures; Daily Activities (eating, bathing, walking, bathroom visits, and sleep duration)	Data visualization was provided through a software platform that allowed tracking and reporting of staff efficiency and resident care metrics​	The system provided alerts to health professionals for immediate action, and allows two-way audio communication with patients.	NA
27	-	-	A Portable System for Remote Rehabilitation Following a Total Knee Replacement: A Pilot Randomized Controlled Clinical Study	http://dx.doi.org/10.3390/s20216118	Bell et al., 2020	interACTION	USA	N = 38 (19 intervention; 19 control); N final = 20 (10 intervention; 10 control) Mean age = 64.4 47.0% female Setting = home	10 weeks	Randomized Controlled Trial (RCT)	Rehabilitation was performed using interACTION to remotely manage the home exercise program, with weekly visits to the clinic. The mobile app contains 30 knee-specific home exercises. The physical therapist created a personalized exercise program from these exercises and offered remote guidance through the clinician portal during the exercises.	The control group received standard rehabilitation care, without the interACTION platform's remote monitoring capabilities at home	Participants found both interventions acceptable. A small decrease in the number of physical therapy visits was observed in the interACTION Group, but no significant difference in total cost could be observed. All patients and physical therapists in the interACTION Group indicated that they would use the system again in the future	Patient; Health Professional	Rehabilitation	Type: Two IMU Leg bands Development: Previously available (Yost Labs)	IMU data (acceleration, orientation, angular velocity)	Knee joint orientation	A mobile app was provided to the patients to visualize exercise descriptions and demonstrations. A clinician portal was provided to health professionals with dashboards that enable monitoring multiple patients, manage treatment plans, and communicate directly with the patient.	The patient received real-time feedback during exercise completion, through on-screen animations synchronized to their knee motions.	NA
29	-	-	Use of a Mobile-Assisted Telehealth Regimen to Increase Exercise in Transplant Candidates: A Home-Based Prehabilitation Pilot and Feasibility Trial	http://dx.doi.org/10.14309/ctg.0000000000000601	Duarte-Rojo et al., 2023	Exercise and Liver FITness (EL-FIT)	Not specified	N = 21; N final = 15 Mean age = 60.0 71.0% female Setting = home	14 weeks	Pilot and feasibility trial	Participants used the EL-FIT app and Fitbit Charge 3 for continously monitor light intensity aerobic and resistance exercises, with weekly 15-30 minute coaching calls from a physical activity coach.	NA	The trial improved the Liver Frailty Index from 3.84 ± 0.71 to 3.47 ± 0.90 (P = 0.03), the 6-minute walk tests from 318 ± 73 to 358 ± 64 m (P = 0.005), and met the feasibility/adherence goals. In-training daily step increase supported physical self-efficacy and intervention uptake, but maintenance remained a challenge despite counseling.	Patient	Prevention (prehabilitation)	Type: Wrist band Connection: Wireless Development: Previously available (Fitbit Charge 3)	Not Specified	Gait speed; Step count	NA	5- to 30-minute phone calls with a physical activity coach trained in behavioral counseling and motivational interviewing.	NA
30	-	-	Feasibility and acceptability of a technology-based, rural weight management intervention in older adults with obesity	http://dx.doi.org/10.1186/s12877-020-01978-x	Batsis et al., 2021	Technology-Based Weight Management Intervention for Rural Older Adults with Obesity	USA	N = 53; N final = 44 Mean age = 72.9 82.0% female Setting = home	26 weeks	Single-arm non-randomized non-blinded study	Participants had weekly dietitian visits, participated in twice-weekly exercise classes led by a trained physical-therapist (PT), and were continuously remotely monitored using a Fitbit Alta HR wearable sensor.	NA	Participants experienced weight loss (Average of 4.6±3.5 kg or 4.7±3.5%), increased their physical performance, and reported high satisfaction rates with the intervention and the system in promoting healthier lifestyles.	Patient; Health Professional	Prevention	Type: Wrist band Connection: Wireless Development: Previously available (Fitbit Alta HR)	Not specified	Step count; Wearable wear time	Health professionals had access to minute-level data collected from the Fitbit sensor through a previously available Fitabase software.	Individual video or in-person sessions with the physical therapist for exercise plan adjustments.	NA
32	-	-	A randomized controlled mHealth trial that evaluates social comparison-oriented gamification to improve physical activity, sleep quantity, and quality of life in young adults	https://www.doi.org/10.1016/j.psychsport.2024.102590	Sañudo et al., 2024	LevantApp	Spain	N = 107 (54 intervention; 53 control); N final = 76 (39 intervention; 37 control) Mean age = 21.6 38.3% female Setting = home	8 weeks	2-arm parallel group single blind randomized controlled trial	Participants were asked to improve their physical activity and sleep quality habits, in a comparison-oriented gamified environment between participants. The intervention group received immediate gamified feedback (daily reports) of the group success, including leaderboards, badges, points, daily progress notifications, and reminders to log physical activity and sleep.	The control group received routine monitoring of their physical activity and sleep data, daily reminders to log their activity, and access to in-app logs for daily steps, active minutes, energy expenditure, and sleep quantity without any gamified feedback or rewards, and no information of the performance of the other participants.	The mHealth intervention with gamification significantly improved moderate physical activity, steps, sedentary time, emotional wellbeing, and social functioning compared to the control group, with no significant differences in sleep quality or quantity.	Patient	Monitoring	Type: Wrist band Development: Previously available (Mi Smart Band 6 - Xiaomi)	IMU data (triaxial acceleration)	Step count; Activity levels; Energy expenditure per minutre	The intervention group was able to check their daily progress via bar charts, displaying their progress toward their goals (i.e., physical activity, step count, energy expenditure, and sleep quantity) and the progress of other participants.	The intervention group received a notification with personalized feedback on their progress concerning their physical activity and sleep behaviors, both daily and cumulatively. Additionally, reminders were sent to those who hadn't reported any data for the day.	NA
33	-	-	StepAdd: A personalized mHealth intervention based on social cognitive theory to increase physical activity among type 2 diabetes patients	https://www.doi.org/10.1016/j.jbi.2023.104481	Sze et al., 2023	StepAdd	Japan	N = 33; N final = 33 Mean age = 61.5 24.2% female Setting = home	12 weeks	Single-arm pilot study with a pre-post evaluation design	Patients with type 2 diabetes used the StepAdd app for vital sign tracking, personalized feedback, and goal setting. Patients also received monthly support meetings with a community pharmacist to review app usage and receive encouragement and advice.	NA	The mHealth intervention markedly increased daily steps, by 86.7%, improved HbA1c and BMI, and fostered diabetes self-care behaviors, with a high study retention rate, showcasing its impact on chronic disease management.	Patient	Monitoring	Type: Pedometer (wrist band or pocket, patient choice) Development: Previously avaliable (pocket: OMRON HJA-405 T-W; wrist band: Yamasa AW-001)	Not Specified	Step count	The StepAdd app shows to patient their current step count and remaining count to reach the daily goal. It also shows the history of daily step goals	The app interacts with the patient to provide personalized rule-based feedback. The app automatically communicates with the patients through push notifications four times a day to communicate the achievement against the step goals.	NA
34	-	-	Effectiveness of myAirCoach: A mHealth Self-Management System in Asthma	https://www.doi.org/10.1016/j.jaip.2020.02.018	Khusial et al., 2020	myAirCoach	1st study: Netherlands; 2nd study: United Kingdom	1st Study N = 30 (15 intervention; 15 control); N final = 28 (14 intervention; 14 control) Mean age = 50.2 76.7% female Setting = home 2nd Study N = 12; N final = 12 Mean age = 41.3 10 female (83.3%) Setting = home	1st study: 13-26 weeks; 2nd study: 13 weeks	1st Study: Pragmatic randomized controlled trial 2nd Study: Before-after study	Participants in the intervention group in study 1 and all participants in study 2 were instructed on the use of the myAirCoach app and different devices for self-management support, and all participants received periodical questionnaires through e-mail to assess outcome parameters.	1st Study: Half of the patients were randomly selected to just receive "usual care", without the self-management myAirCoach 2nd Study: NA	The myAirCoach system improved asthma management and quality of life, while reducing severe exacerbations. Additionally, participants reported positive attitudes toward the system.	Patient	Monitoring	Type: Wrist band Development: Previously available (Fitbit Charge HR)	Not Specified	Steps and stairs walked; Calories burned; Heart rate	In the myAirCoach mobile app, heart rate and steps data were displayed to participants in graphs. In addition, participants were able to monitor symptoms with questionnaires	NA	NA
35	-	-	A single-arm pilot study of a mobile health exercise intervention (GO-EXCAP) in older patients with myeloid neoplasms	https://www.doi.org/10.1182/bloodadvances.2022007056	Loh et al., 2022	GO-EXCAP	United States	N = 25; N final = 22 Mean age = 72.0 32.0% female Setting = home	12 weeks	Single-arm pilot trial	Participants were encouraged to reach a prescribed daily step goal and perform resistance-band exercises every day during the intervention period, with data being ocntinuously collected. The exercise physiologist provided individualized feedback twice per week.	NA	The GO-EXCAP intervention proved feasible for older adults undergoing outpatient chemotherapy, with moderate usability ratings and potential to support physical activity in this demographic.	Patient; Health Professional	Rehabilitation	Type: Wrist band / Smartwatch Development: Previously available (Garmin Forerunner 35)	Not specified	Step count	A web portal allowed the health team to review/enter patient information in the system.	A mobile app allowed patients to receive individualized feedback and motivational messages from the health team, and check their updated exercise prescriptions.	NA
36	-	-	Group-Based Exercise in CKD Stage 3b to 4: A Randomized Clinical Trial	https://www.doi.org/10.1016/j.xkme.2021.04.022	Anand et al., 2021	NA	United States	N = 56 (28 intervention; 28 control); N final = 38 (16 intervention; 22 control) Mean age = 56.2 (intervention); 58.1 (control) 57.1% female (intervention); 53.6% female (control) Setting = home	16 weeks	Randomized controlled trial with parallel-group design	The EIM group received wearable trackers and fitness counseling (same as control group), and additionally were enrolled in twice-weekly exercise sessions for kidney disease.	The control group (mHealth group) received wearable activity trackers and were counseled by fitness professionals to encourage integration of moderate physical activity throughout their week	Integrating clinic-based referrals to small-group exercise sessions is practical, safe, and moderately effective in enhancing physical activity among an underserved population with significant comorbidities.	Patient; Health Professional	Prevention	Type: Wrist band / Smartwatch Development: Previously available (Garmin Vivofit 3)	Not Specified	Step count; Distance traveled; Intensity of physical activity	A mobile app allows for participants to track their step count, and enables the study staff to remotely monitor participants’ physical activity	Fitness professionals performed weekly short interactions by telephone or text messaging to support participants, check progress, and answer questions as needed during the intervention period.	NA
37	-	-	Conceptualization of Remote Patient Monitoring Program for Patients with Complex Medical Illness on Hospital Dismissal	https://www.doi.org/10.1016/j.mcpdig.2023.09.005	Charkviani et al., 2023	NA	United States	Cirrhosis group: N = 89; N final = 89; Age and gender not specified; Setting = home Post-gastrointestinal: N = 0; N final = 0; Age and gender not specified; Setting = NA Acute kidney injury: N = 20; N final = 20; Age and gender not specified; Setting = home Postpancreatectomy: N = 91; N final = 91; Age and gender not specified; Setting = home	Cirrhosis group: 13 weeks Post-gastrointestinal: NA Acute kidney injury: 4 weeks Postpancreatectomy: 5 weeks	4-arm pilot study, with human-centered design	The intervention was a remote patient monitoring (RPM) program for post-hospital care, using personalized approaches, telemedicine, and nursing teams to support patients with complex conditions.	NA	RPM can facilitate the transition from hospital to home, decrease hospital length of stay, and optimize hospital capacity and staffing resources in select scenarios.	Health Professional	Transitional Care	Type: Pulse oxymeter (type not specified) Development: Previously available (Vendor not specified)	Not Specified	Cirrhosis group: Blood pressure; Heart rate; SpO2; Acute kidney injury: Blood pressure; Heart rate; SpO2; Postpancreatectomy: Blood pressure; Heart rate; SpO2; Blood glucose	In all study arms, a vendor's dedicated dashboard allowed health professionals to monitor patients' vital signs and progress in their respective programs	A tablet given to the patient allowed for text-based communication with the health professionals. Additionally, in the Cirrhosis and Post-pancreatectomy programs, weekly calls were performed, and symptom calls if red flags were observed during monitoring, while in the Acute Kidnet Injury program, nurses adhered to protocols for management and escalation of care as needed.	NA
38	-	-	Feasibility and efficacy of an at-home, smart-device aided mindfulness program in people with Multiple Sclerosis	https://www.doi.org/10.1016/j.msard.2023.104931	Motolese et al., 2023	NA	Italy	N = 29; N final = 27 Mean age = 46.1 69.0% female Setting = home	8 weeks	Cohort feasibility study	Participants were enrolled in a mindfulness program using an EEG headband for daily meditation exercises. EEG was continuously recorded and processed to provide real-time auditory feedback to the patient. The study included two evaluation visits, one at baseline and the other after the mindfulness program, with the administration of questionnaires, together with the recording of a high-density re…	NA	Meditative exercises reduced rumination and enhanced cognitive function while lowering beta brainwave activity, indicating their potential for mental health improvements.	Patient	Monitoring (symptom management)	Type: Head band Development: Previously avaliable (Muse 2®)	EEG; PPG; IMU data (acceleration; angular velocity)	Brain activity; Heart rate; Respiratory rate; Posture; Breathing; SpO2	Vendor mobile app allowed patients to check vital signs, to help self-evaluate their progress and improve meditation techniques	Real-time auditory feedback as supportive tool for meditation exercises	Signal processing and machine learning techniques are applied to the brain signal components to control the auditory experience in real-time
39	-	-	Adaptive Goals and Reinforcement Timing to Increase Physical Activity in Adults: A Factorial Randomized Trial	https://www.doi.org/10.1016/j.amepre.2021.09.014	Adams et al., 2021	WalkIT Arizona	USA	N = 512 (128 each arm); N final = 512 (128 each arm) Mean age = 45.5 64.5% female Setting = home	52-53 weeks	Randomised 2 X 2 condition factorial trial (RCT)	Participants were enrolled in a mobile health system where they were randomized into a 2 (adaptive versus static goal setting) X 2 (immediate versus delayed financial incentive timing) condition factorial trial to increase walking.	The control group was received static goals and only delayed financial incentives, during their intervention.	Adaptive goals with immediate reinforcement significantly increased physical activity compared to static goals with delayed reinforcement. This approach highlighted the importance of providing real-time feedback and adjusting goals dynamically to encourage more consistent engagement and better physical activity outcomes.	Patient	Prevention	Type: Wrist band Development: Previously available (ActiGraph GT9X Link)	IMU data(vector magnitude counts of movements in vertical, anteroposterior, and mediolateral planes)	Walking duration	NA	Participants received goals and goal feedback by text messages when they synced their accelerometers: participants who meet daily goals received positive text messages, and when a daily goal was not met, a simple confirmation of the device sync was sent, avoiding discouraging messages.	NA
40	-	-	Feasibility of home-based cardiac rehabilitation using an integrated telerehabilitation platform in elderly patients with heart failure: A pilot study	https://www.doi.org/10.1016/j.jjcc.2021.01.010	Kikuchi et al., 2021	NA	Japan	N = 11; N final = 10 Mean age = 76.0 40.0% female Setting = home	12 weeks	Prospective single-arm interventional study	Participanets enrolled in a 12-week home-based cardiac rehabilitation program with real-time supervision using an IoT-equipped ergometer, ECG monitoring, and video communication	NA	While fatigue, common cold, and palpitation were observed, no serious cardiovascular events were reported. There was a significant improvement in the six-minute walk distance, which increased from 383 ± 94 meters to 432 ± 83 meters (p=0.003), suggesting that using an integrated telerehabilitation platform could be a viable option for patients who are unable to participate in center-based cardiac …	Patient; Health Professional	Monitoring	Type: Smart fabric shirt Connection: Wireless Development: Previously available (hitoe® TORAY)	ECG	Heart rate	A web app allowed health professionals to monitor the patient’s physiological data (heart rate, electrocardiogram (ECG)), which were streamed to a web server via Wi-Fi, and adjust the exercise intensity desired in each session.	The patient table allows real time communication through videoconference between patient and health professional;	NA
41	-	-	Design, deployment, and usability of a mobile system for cardiovascular health monitoring within the electronic Framingham Heart Study	https://www.doi.org/10.1016/j.cvdhj.2021.04.001	Ding et al., 2021	eFHS	USA	N = 196; N final = 97 Mean age = 53.0 51.5% female Setting = home	13 weeks	Feasibility study	Participants used an Apple Watch and the eFHS app to collect vital signs and activity, set customizable goals, and receive reminders, to test the feasibility of a self-monitoring system.	NA	The usability of the app was highly rated, with an average score of 4.26 out of 5 stars. Additionally, 46% of participants were willing to share their blood pressure data with a healthcare provider, while 7.7% shared their physical activity data. These results highlight the engagement and positive reception of the app, as well as its potential in supporting patient monitoring and communication wi…	Patient	Monitoring	Type: Smartwatch Development: Previously avaliable (Apple Watch Series 0)	Not Specified	Step count	The eFHS app featured a dashboard that allowed participants to check the data collected by the devices. The dashboard also allowed for customizable goal-setting, such as daily step goals	The app sent personalized notifications to encourage adherence to device use and data collection. These included reminders for completing surveys and weekly data measurements.	NA
42	Rafael Rita	Rita	A Mobile Health Behavior Intervention to Reduce Pain and Improve Health in Older Adults With Obesity and Chronic Pain: The MORPH Pilot Trial	https://doi.org/10.3389/fdgth.2020.598456	Fanning et al., 2020	MORPH Companion App	USA	N = 28; N final = 28 Mean age = 70.2 78.6% female Setting = home	12 weeks	Two-phase study: Phase 1 - N-of-1 refinement/usability studies; Phase 2 - 12-week pilot randomized controlled trial with wait-list control	Group-mediated behavioral program combining: MORPH Companion smartphone app; Fitbit Alta wrist-worn activity monitor; BodyTrace cellular smart scale; group sessions (3 weeks in-person, then weekly Webex videoconferencing) focused on diet, day-long movement, pain coping, and mindfulness; individualized step and caloric-restriction goals; daily self-monitoring of steps, breaks in sitting, and weight	Wait-list control group receiving baseline and follow-up assessments and activity monitoring	Compared with wait-list control, the 12-week MORPH intervention resulted in clinically meaningful improvements in physical function (SPPB difference ≈0.63 points), reductions in pain intensity (PROMIS pain intensity difference ≈5.5 t-score points), reductions in body weight (≈2.9 kg, ≈3% of body weight), and reduced sedentary time (≈65 min/day), with a moderate increase in daily steps	Patient	Rehabilitation	Fitbit Alta Type: Wrist-worn activity monitor Development: Commercially available BodyTrace Smart Scale Type: Cellular-enabled smart weight scale Development: Commercially available ActivPAL 4 Type: Thigh-worn accelerometer/inclinometer Development: Commercially available	Steps, stepping/non-stepping minutes, active minutes, breaks from inactivity, daily body weight, posture (sitting/standing/lying), sedentary time, sit-to-stand transitions	Daily totals of steps, movement, breaks, sedentary minutes, transitions, and weight trends	Daily activity timeline (color-coded), summaries of steps/breaks/weight, progress graphs, badges	Real-time app feedback, mastery badges, individualized goals, educational content, group feedback	NA
46	Rafael Rita	Rita	Digital Therapeutics–Based Cardio-Oncology Rehabilitation for Lung Cancer Survivors: Randomized Controlled Trial	https://doi.org/10.2196/60115	Li G et al., 2025	Recovery Plus Health app	China	N = 47; N final = 40 Mean age = 51.33 77.5% female Setting = Home	20 weeks	Randomized Controlled Trial (RCT)	AI-driven exercise prescription with video guide; aerobic + elastic band resistance training; 3–5 sessions/week; 90–150 min/week; real-time HR monitoring; personalized automatic adjustments	Usual postoperative care (monitoring, medication guidance, dietary guidance, oral exercise guidance, psychological care)	Improved VO₂ peak; improved QOL; reduced fatigue, anxiety, and daytime dysfunction; no exercise-related adverse events	Patient; Health Professional	Rehabilitation	Type: Chest-worn HR band Development: Previously available (Recovery Plus Inc.)	Heart rate; exercise duration; frequency; time; volume	Target HR zone; effective exercise duration; intensity classification	In-app real-time HR display; exercise records dashboard; web portal for clinicians	Exercise-specific feedback submitted by patients; automatic alerts; weekly clinician review	AI-driven personalized exercise prescription and automatic adjustments
48	Rafael Rita	Rita	Effect of Remote Monitoring on Discharge to Home, Return to Activity, and Rehospitalization After Hip and Knee Arthroplasty A Randomized Clinical Trial	https://doi.org/10.1001/jamanetworkopen.2020.28328	Mehta et al., 2020	Remote monitoring program (HomeConnect+)	USA	N = 242; N final = 242 Median age = 66 78.1% female Setting = Home	6-7 weeks postdischarge	Randomized clinical trial (RCT)	Remote monitoring with activity tracker, daily pain score reporting, milestone messaging, nonadherence messaging, optional gamification and social support	Usual care	No difference in discharge to home; reduced rehospitalization rate in intervention group	Patient	Monitoring	Type: Activity tracker Development: Previously available (Withings)	Step count	Not reported	NA	Bidirectional text messaging with recovery milestones, pain alerts, and motivational/gamification messages (arm 2b)	NA
49	Rafael Rita	Rita	Evaluation of a Telemonitoring System Using Electronic National Early Warning Scores for Patients Receiving Medical Home Care: Pilot Implementation Study	https://doi.org/10.2196/63425	Lin et al., 2024	e-NEWS and iHBMC	Taiwan	N = 28; N final = 27 Median age = 84.5 32% male Setting = Home	2 weeks	Pilot implementation study	Telemonitoring of vital signs using e-NEWS integrated into a home-based medical care program.	Not reported	High completion rate; abnormal readings triggered interventions; some medication adjustments and earlier home visits; no falls, ER visits, or hospitalizations among completers.	Patient; Health Professional	Monitoring	Type: Blood pressure monitor; thermometer; pulse oximeter Development: Previously available (commercial devices)	Blood pressure; temperature; oxygen saturation; respiration rate; heart rate; level of consciousness; supplemental oxygen use	e-NEWS score	Dashboard displaying vital signs and e-NEWS scores on cloud-based system	Alerts to nurses/physicians when e-NEWS ≥ 4	NA
50	Rafael Rita	Rita	Feasibility, utility, usability and acceptance of a multimodal telemonitoring for COVID-19 patients in general practitioners practices in Germany: a mixed methods study with patients	https://doi.org/10.1186/s12913-025-13455-5	Oftring et al., 2025	SaniQ / COVID-19@home	Germany	N = 34; N final = 34 Median age = 50.5 65% female Setting = Primary care (home isolation)	4 weeks (acute track) Up to 12 weeks (persistent/post-acute tracks)	Prospective mixed-methods study	App-based telemonitoring with connected sensors for daily vital sign and symptom monitoring; symptom questionnaires; GP access to data; alerts for abnormal values; remote communication.	Not reported	Telemonitoring was feasible, acceptable, and perceived as useful, reassuring, and supportive. Connectivity issues occurred.	Patient	Monitoring	Type: Pulse oximeter Development: Previously available (Beurer medical PO 60) Type: Blood pressure meter Development: Previously available (Aponorm Basis Plus Bluetooth) Type: Thermometer (non-contact) Development: Previously available (Beurer medical FT 95) Type: Activity wristband Development: Previously available (Beurer AS 99) Type: Spirometer Development: Previously available (MIR Smart One)	SpO2; blood pressure; temperature; heart rate; steps; peak expiratory flow; forced expiratory volume (FEV1)	Heart rate; activity levels; respiratory parameters (PEF, FEV1)	Measurement curves and data display in app	Automated alerts to GP when thresholds were exceeded	NA
51	Rafael Rita	Rita	Financial and Clinical Impact of Virtual Care During the COVID-19 Pandemic: Difference-in-Differences Analysis	https://doi.org/10.2196/44121	Walter et al., 2023	NA	USA	N = 237; N final = 237 Mean age = 53.0 42% female Setting = Home	Median 8 days	Retrospective difference-in-differences analysis	24/7 remote monitoring with wearable + tablet; virtual reviews once or twice daily based on risk level.	Patients at military treatment facilities without virtual care program	12% reduction in length of stay; US$2047 savings per patient; no increases in readmissions or ED visits.	Patient; Health Professional	Monitoring	Type: Upper-arm wearable, BP cuff, scale Development: Previously available (Current Health®)	Pulse rate; respiratory rate; oxygen saturation; temperature; motion; blood pressure; weight	Heart rate; respiratory rate; SpO₂; movement-based activity metrics	Web dashboard for clinical team	Tablet for symptom reporting and requesting assistance; alerts triggered when thresholds exceeded	NA
53	Rafael Rita	Rafael	Healthy at Home for COPD: An Integrated Digital Monitoring, Treatment, and Pulmonary Rehabilitation Intervention	DOI principal (preprint): https://doi.org/10.21203/rs.3.rs-5084150/v1 DOI para footnote "o artigo final ficou aqui": https://doi.org/10.1186/s44247-024-00142-4	O'Connor et al., 2025	Intervention name: Healthy at Home	USA	N = 100; N final = 96 Mean age = 66 52% female Setting = Home	16-17 weeks (median) = 16 weeks	Decentralized nonrandomized pilot clinical trial (single-arm)	Participants were asked to wear the smartwatch daily, including at night, to collect data. This information was visible to study coordinators and investigators, as well as the mobile integrated health (MIH) paramedics. For participants who opted into telepulmonary rehabilitation, this information was also shared with the tele-pulmonary-rehabilitation care team. The community paramedic team and th…	NA	On average, a 2.48-point improvement (p = 0.03) in COPD Assessment Test Score was observed from baseline to study completion. The adherence and symptom improvement metrics were not associated with baseline patient activation measures.	Patient; Health Professional	Rehabilitation	Type: Smartwatch Development: Previously Available (Fitbit)	Step count	Daily steps, Heart rate, Oxygen saturation, and Sleep patterns	MyDataHelps app (external) for study investigators and health professionals to access paitent vital sign information	Patient biometric data triggered alerts visible on the health professional dashboard (MyDataHelps, external). But the Mobile Integrated Health (MIH) team did not do anything when they received them in this study.	NA
55	Rafael Rita	Rafael	Lessons learned from a multimodal sensor-based eHealth approach for treating pediatric obsessive-compulsive disorder	https://doi.org/10.3389/fdgth.2024.1384540	Klein et al., 2024	Intervention name: Smart Sensor Technology in Tele-Psychotherapy for Children and Adolescents with OCD (SSTeP KiZ)	Germany	N = 20; Mean age = 16.1 45% female Setting = Home	14 weeks	Feasibility study (single arm)	Patients received weekly video therapy sessions of approximately 90 min each. Based on the German OCD Reference Manual, the therapy involved four modules wherein every session comprised a briefing on the objectives, a progress assessment of previous and ongoing exercises, the presentation and practice of new material, and a discussion of the following week's homework. Questionnaires were obtained…	NA	Patients, their parents, and the therapists all showed high levels of satisfaction with this form of therapy and rated the wearable approach in the home environment as helpful, with fewer OCD symptoms perceived at the end of the treatment.	Patient; Caregiver (informal); Health Professional	Monitoring (therapy to reduce symptoms)	Sensor 1 Type: Eye tracker glasses Development: Self developed Sensor 2 Type: Chest strap Development: Previously available (Movesense Sensor HR+, Finland) Sensor 3 Type: Wrist straps Development: (Opal, APDM Inc., Portland, OR)	Sensor 1: Eye movements; Pupillometry Sensor 2: ECG; Chest acceleration and angular velocity Sensor 3: Wrist acceleration and angular velocity	Sensor 1: Gaze direction estimations; Sensor 2: Heart rate and HRV; Stress responses	For patients: Gamified web application to complete the sheduled progress evaluation questionnaires (of the therapy) For health professionals (therapists): Web application that allowed to access the patient’s questionnaires as well as the real-time streaming of the sensor data during the therapy sessions	NA	NA
57	Rafael Rita	Rafael	‘Smart reminder’: A feasibility pilot study on the effects of a wearable device treatment on the hemiplegic upper limb in persons with stroke	https://doi.org/10.1177/1357633X231222297	Toh et al., 2025	Wearable name (+ app): Smart Reminder	Hong Kong	N = 12 Mean age = 55.8 33.3% female Setting = Home	11 weeks	Single-blind randomized controlled crossover trial (RCT)	Participants were randomly assigned to Group 1 (WD-CT) or Group 2 (CT-WD) Group 1 participants received a 4-week telerehabilitation using the wearable device called ‘Smart Reminder’ first, then 4 weeks of conventional therapy after the crossover period. Group 2 did the reverse (conventional first, remote after). A 3-week washout (no treatment) was administered between the two intervention periods…	Each group alternated as being the comparator group (receiving conventional therapy) to the remote monitoring group	Active range-of-motion (ROM) of participants’ hemiplegic shoulder improved more significantly after 4 weeks of telerehabilitation with the wearable device than with conventional therapy. No significant differences were found in other outcome measures.	Patient	Rehabilitation	Type: Wrist watch Development: Self developed	IMU ( accelerometer and gyroscope)	Shoulder , elbow and forearm range of motion (ROM) and number of completed exercise repetitions	Patient: Mobile app that allows to see prescribed exercise videos determined by the therapist, and receive visual feedback on their performance. Therapist: Can remotely monitor the participant’s daily exercise progress.	During the 3-h wear period, the device would vibrate and emit an auditory beep to remind participants to perform their prescribed exercises. In addition, participants were orientated to interpret the performance indicator (i.e. visual feedback) during training	NA
59	Rafael Rita	Rafael	Usability of a digital health platform to support home hospitalization in heart failure patients: a multicentre feasibility study among healthcare professionals	https://doi.org/10.1093/eurjcn/zvad059	Leenen et al., 2023	Study: NWE-Chance project	The Netherlands + Belgium	N = 63 (patients) + N = 22 (health professionals) Median age = 44 82% female Setting = Home	516 days = 74 weeks	Prospective multicentre single-arm interventional study	All patients received hopitalization-at-home treatment in combination with a digital health-supported platform. Patients received a smartphone and app to receive reminders for measurements of BP and weight, and to track the evolution of their BP and weight values. All data were sent automatically to a caregiver dashboard where the nurses and cardiologists could follow-up patients remotely. Indivi…	NA	Overall usability was rated as sufficient (mean score 72.1 ± 8.9) and did not differ between the measurements moments (P = 0.690). The HCPs reported positive experiences (n = 7), negative experiences (n = 13), and recommendations (n = 6) for the future. Actual use of the platform was 79% of the HH days.	Patient; Health Professional	Monitoring	Type: Patch sensor (chest) Development: Previously Available (Sensium, Abingdon, UK)	Not specified	Heart rate, respiratory rate, activity level, and posture	Patient: Mobile application allowed to track the evolution of their BP and weight values. Health professional: Data was sent automatically to a caregiver dashboard where nurses and cardiologists could follow-up patients remotely. The measurements of the wearable sensor were presented per hour.	Patient: Mobile application allowed to receive reminders for measurements of BP and weight. Healh Professional: In the caregiver dashboard, individual alerts for weight and blood pressure could be set to optimize monitoring. Alerts were only visible when opening the caregiver dashboard.	NA
60	Rafael Rita	Rafael	Using technology for patient-centered care at home after CAR T-cell therapy or stem cell transplant: a prospective feasibility study	https://doi.org/10.3389/fimmu.2025.1403249	Moore et al., 2025	Study: Cancer Care at Home	USA	N = 10; N final = 9 Mean age = Not reported 60% female Setting = Home	30 days = 4 weeks or 90 days = 13 weeks	Prospective pilot feasibility study (single arm)	Patients wore biometric sensors around the clock to monitor vital signs and engaged with a chatbot through bidirectional SMS text messages for symptom reporting and regular health check-ins. Virtual care center personnel monitored patient status and followed up with patients or their care providers as needed	NA	The program was found to be acceptable by patients, their caregivers, and their providers, all of whom reported positive experiences. Patients and caregivers reported perceptions of being more cared for and providers feeling that it improved quality of care. Suggestions received included a desire for more information and improved communication and alerting processes.	Patient; Caregiver (informal); Health Professional	Prevention	Type: Adhesive Development: Previously Available (BioButton Rechargeable® System (BioIntelliSense, Inc.))	Skin Temperature; Not specificed (the data that derived into heart and respiratory rate)	Heart rate; respiratory rate Infection-related alerts (manufacturer-defined) when vitals signs reached defined thresholds	NA (Patient interface was the chatbot to report symptoms, and health professional interface consisted of alert notifications and visualization of the chatbot conversations to ensure correct information to patients) (but it still fits into IC3 because there ARE user interfaces and feedback, just not data visualization weirdly)	Patient: NA (manual calls from health professional) Health professional: ePRO system provided patient data alerts in real-time during normal business hours, and via automated notification of alerts to an on-call system after hours.	SMS text messaging interaction with a customized artificially intelligent (AI) chatbot. Messages sent by the chatbot were customized and review of systems (ROS) questions were developed to represent standard medical assessment, with chatbot content development overseen by and approved by the principal investigator (a licensed care provider) in consultation with other members of the care team. Pat…
61	Rafael Rita	Vítor	Wearable Smartwatch Facilitated Remote Health Management for Patients Undergoing Transcatheter Aortic Valve Replacement	https://doi.org/10.1161/JAHA.121.023219	Liu et al., 2022	SMART TAVR	China	N = 100; N final = 100 Mean age = 73.1 45.0% female Setting = Home	30 days = 4 weeks	Prospective observational cohort study	Huawei Watch GT 2 Pro ECG edition used to record heart rate, rhythm, oxygen saturation, steps, and single-lead ECG; remote telemonitoring with clinician review	NA	Smartwatch detected 76% of cardiac events; enabled early discharge; facilitated remote monitoring; identified arrhythmias and conduction abnormalities; supported clinical decision-making	Patient	Monitoring	Type: Smartwatch Development: Previously available (Huawei Watch GT 2 Pro ECG Edition)	Heart rate, steps, pulse oxygen saturation, single-lead ECG	Detection of arrhythmias, conduction disturbance, activity progression	Patients could view their own smartwatch-recorded data via the app	Remote telemedicine monitoring with clinician assessment and alerts for clinical events	Not reported
64	Vitor Julio	Vítor	Describing and visualizing the patient and caregiver experience of cancer pain in the home context using ecological momentary assessments	https://doi.org/10.1177/20552076231194936	LeBaron et al., 2023	BESI-C	USA	N = 10 (5 patients, 5 caregivers); N final = Not reported Mean age = Not reported (majority 55–74 years) 60% female Setting = Home	2 weeks	Pilot observational study / feasibility deployment	Use of BESI-C system with smartwatches delivering EMAs and collecting passive sensor data	NA	EMAs captured pain severity, distress, opioid use patterns, and differences in patient–caregiver perceptions; visualizations enabled contextual understanding of pain events	Patient and caregiver	Monitoring	Type: Smartwatch Development: Previously available (Fossil Sport Gen 4)	Heart rate, motion/step count, accelerometer data, EMA responses	Sleep/rest estimation, activity level, distress ratings, pain severity, opioid use patterns	Time wheels, bubble charts, box plots, line graphs	Not reported	Mentioned exploratory ML for pattern detection
65	Vitor Julio	Vítor	Effect of a Digitally Monitored Walking Program on Functional and Psychological Outcomes in Individuals with Mild Traumatic Brain Injury: A Randomized Controlled Trial	https://doi.org/10.1016/j.apmr.2025.08.014	Tzeng et al., 2025	Not reported	Taiwan	N = 52; N final = 52 Mean age = 43.98 57.7% female Setting = Home	12 weeks	Randomized Controlled Trial (RCT)	12-week digitally monitored walking program using Garmin Vivosmart 4 with structured moderate-intensity walking (≥30 min/session, ≥3 times/week), real-time monitoring, adherence messaging via LINE	Standard exercise education + Garmin tracker without structured program or individualized feedback	Intervention significantly improved 6MWT distance at all time points; psychological outcomes improved only among participants with ≥80% exercise adherence	Patient	Rehabilitation	Type: Wristband Development: Previously available (Garmin Vivosmart 4)	Heart rate, intensity zones, cadence, exercise duration, adherence	Exercise intensity classification, adherence percentage, weighted exercise dose	Not reported	Weekly personalized messages via LINE (education, reminders, motivation)	Not reported
69	Vitor Julio	Vítor	Mobile Health Biometrics to Enhance Exercise and Physical Activity Adherence in Type 2 Diabetes (MOTIVATE-T2D): a decentralised feasibility randomised controlled trial delivered across the UK and Canada	https://doi.org/10.1136/bmjopen-2024-092260	Hesketh et al., 2025	MOTIVATE-T2D	UK and Canada	N = 125; N final = 103 Mean age = 55 48% female Setting = Home	6 months = 26 weeks	Decentralised multicentre parallel-group feasibility randomised controlled trial	Home-delivered personalised 6-month PA programme with behavioural counselling, smartwatch with HR and accelerometer, online coaching platform, app-based monitoring, SMS support, biofeedback	Same intervention without wearable technologies	Feasibility established; higher adherence, greater initiation and maintenance of purposeful exercise in MOTIVATE-T2D; potential improvements in HbA1c and systolic BP	Patient	Prevention	Type: Smartwatch + optical HR sensor Development: Previously available (Polar Ignite; Polar Verity Sense)	Heart rate, accelerometry (3D), physical activity duration and intensity, lifestyle PA metrics, CGM data via FreeStyle Libre Pro	MVE minutes, MVPA, exercise frequency, adherence, training drop-off, PA intensity categories, CGM endpoints (TIR, TAR, TBR, CV)	Visual and haptic HR zone feedback on smartwatch; app-based tracking and summaries; coaching platform displays data to specialists	SMS messages, virtual counselling, real-time HR biofeedback, app-based feedback and enjoyment ratings	Not reported
71	Rafael Rita	Rita	The Effect of an AI-Based, Autonomous, Digital Health Intervention Using Precise Lifestyle Guidance on Blood Pressure in Adults With Hypertension: Single-Arm Nonrandomized Trial	https://doi.org/10.2196/51916	Leitner et al., 2024	NA	USA	N = 141; N final = 102 Mean age = 57.5 44% female Setting = Home	24 weeks	Single-arm nonrandomized trial	AI-based personalized lifestyle coaching with weekly recommendations delivered via mobile app and SMS, based on BP, wearable, and questionnaire data	NA	Significant reductions in systolic and diastolic BP at 12 and 24 weeks; high engagement; minimal clinician intervention	Patient	Prevention	Type: Wrist-worn activity tracker (Fitbit or Apple Watch) Development: Previously available	Activity; sleep; heart rate	Step count; sleep duration; sleep stages; heart rate–based features	NA	Weekly lifestyle recommendations via SMS and app	Personalized models predicting BP based on lifestyle factors
